# Supplementary material for: TOMM34 serves as a candidate therapeutic target associated with immune cell infiltration in colon cancer
Source: Front Oncol. 2023 Feb 9;13:947364. doi: 10.3389/fonc.2023.947364 (PMC9948080; doi:10.3389/fonc.2023.947364)
Supplement: Supplementary file 1 [file Table_1.xls]

## Sheet: Sheet1
Activated B cells	ADAM28	CD180	CD79B	BLK	CD19	MS4A1	TNFRSF17	GNG7	MICAL3	SPIB	PNOC	FCRL2	BACH2	CR2	TCL1A	AKNA	ARHGAP25	CCL21	CD27	CD38	CLEC17A	CLEC9A	CLECL1	HLA-DOB
Activated CD4+ T cells	AIM2	BIRC3	BRIP1	CCL20	CCL4	CCL5	CCNB1	CCR7	DUSP2	ESCO2	ETS1	EXO1	EXOC6	IARS	ITK	KIF11	KNTC1	NUF2	PRC1	PSAT1	RGS1	RTKN2	SAMSN1	SELL	TRAT1
Activated CD8+ T cells	ADRM1	AHSA1	C1GALT1C1	CCT6B	CD37	CD3D	CD3E	CD3G	CD69	CD8A	CETN3	CSE1L	GEMIN6	GNLY	GPT2	GZMA	GZMH	GZMK	IL2RB	LCK	MPZL1	NKG7	PIK3IP1	PTRH2	TIMM13	ZAP70
Activated Dendritic cells	EBI3	LAMP3	IDO1	OAS3	CCL1
CD56bright natural killer cells	MPPED1	DUSP4	FOXJ1	RRAD	XCL1	PLA2G6	MADD	MARCH6	TRAPPC9	LPCAT4
CD56dim natural killer cells	GTF3C1	GZMB	KIR2DL3	KIR2DS1	KIR2DS5	KIR3DL1	KIR3DL2	KIR3DS1	SPON2	IL21R	S1PR5	TTC38	PMEPA1	KIR3DL3
Central memory CD4+ T cells	ABHD3	AHNAK	ANXA2P2	AQP3	ATHL1	BMI1	BZW2	CD63	COL4A1	CYLD	ELMO2	FYN	GLIPR1	GSS	IFITM2	ITGB1	ITGB2	KLF5	LSP1	NDUFB9	PKM2	SFXN3	SIRPG	SMAD4	STX4	TRADD	VIM	XRCC6
Central memory CD8+ T cells	ACTN4	ADAM12	ADCY9	F13A1	FCER1G	FCGR3B	FGF7	FKBP4	GLUD1	GM2A	GUSB	IL1RN	NOL11	NTRK1	RARA	RNF128	SIGLEC1	TNFRSF11A	TOX4	UBA52	ULBP1
Effector memory CD4+ T cells	ATM	CASP3	CASQ1	CD300E	DARS	DOCK9	EXOSC9	EZH2	GDE1	IL34	NCOA4	NEFL	PDGFRL	PTGS1	REPS1	SCG2	SDPR	SIGLEC14	SIGLEC6	TAL1	TFEC	TIPIN	TPK1	UQCRB	USP9Y	WIPF1	ZCRB1
Effector memory CD8+ T cells	ACAP1	APOL3	ARHGAP10	ATP10D	C3AR1	CCR5	CD160	CD55	CFLAR	CMKLR1	DAPP1	FCRL6	FLT3LG	GZMM	HAPLN3	IFI16	LIME1	LTK	NFKBIA	SETD7	SIK1	TRIB2	HLA-DMB	HLA-DPA1	HLA-DPB1
Eosinophils	GIPR	LRMP	FOSB	RRP12	GPR183	NR4A3	ST3GAL6	DEPDC5	PDE6C	PKD2L2	GPR65	IL5RA	P2RY14	DACH1	DAPK2	EMR3
Gamma delta T cells	ACP5	AQP9	BTN3A2	C1orf54	CARD8	CCL18	CD209	CD33	CD36	CDK5	IL10RB	KLRF1	LGALS1	MAPK7	KLHL7	KRT80	LAMC1	LCORL	LMNB1	MEIS3P1	MPL	FABP1	FABP5	FADD	MFAP3L	MINPP1	RPS24	RPS7	RPS9	DBNL	CCL13
Immature B cells	CD22	CYBB	FAM129C	FCRL1	FCRL3	FCRL5	FCRLA	HDAC9	HVCN1	KIAA0226	NCF1	NCF1B	P2RY10	SP100	TXNIP	STAP1	TAGAP	ZCCHC2	HLA-DQA1
Immature dendritic cells	CLEC10A	CSF1R	CTNS	F13A1	FABP4	VASH1	SLC7A8	FZD2	GSTT1	GUCA1A	TACSTD2	MMP12	SYT17	NUDT9	PPARG	PREP	RAP1GAP	CARD9	MS4A6A	BLVRB	SLC26A6	TM7SF4	LMAN2L	PDXK	CH25H	CD1A	CD1B	CD1C	CD1E	ABCG2	HS3ST2
Mast cells	ABCC4	CEACAM8	ADCYAP1	CMA1	CPA3	CTSG	NR0B1	ELANE	MS4A2	GATA2	HPGDS	HDC	HPGD	LOC339524	KIT	VWA5A	MAOB	MPO	PRG2	SLC24A3	PTGS1	PPM1H	TPSB2	SLC18A2	TAL1	TPSAB1	SCG2	MLPH	CALB2	SIGLEC6
MDSC	CCR2	CD14	CD2	CD86	CXCR4	FCGR2A	FCGR2B	FCGR3A	FERMT3	GPSM3	IL18BP	IL4R	ITGAL	ITGAM	PARVG	PSAP	PTGER2	PTGES2	S100A8	S100A9
Monocytes	CD33	CD300C	CD300E	CECR1	CLEC6A	CPVL	EGR2	EREG	MS4A6A	NAGA	SLC37A2
NK cells	AKT3	AXL	BST2	CDH2	CRTAM	CSF2RA	CTSZ	CXCL1	CYTH1	DAXX	DGKH	DLL4	DPYD	ERBB3	F11R	FAM27A	FAM49A	FASLG	FCGR1A	FN1	FSTL1	FUCA1	GBP3	GLS2	GRB2	LST1	BCL2	CDC5L	FGF18	FUT5	FZR1	GAGE2C	IGFBP5	KANK2	LDB3
NK T cells	BTN2A2	CD101	CD109	CNPY3	CNPY4	CREB1	CRTC2	CRTC3	CSF2	KLRC1	FUT4	ICAM2	IL32	LAMP2	LILRB5	KLRG1	HSPA4	HSPB6	ISM2	ITIH2	KDM4C	KIR2DS4	KIRREL3	SDCBP	NFATC2IP	MICB	KIR2DL1	KIR2DL3	KIR3DL1	KIR3DL2	NCR1	FOSL1	TSLP	SLC7A7	SPP1	TREM2	UBASH3A	YBX2	CCDC88A	CLEC1A	THBD	PDPN	VCAM1	EMR1
Neutrophils	LILRB2	CEACAM3	HPSE	CSF3R	FCAR	FCGR3B	CD93	FPR1	FPR2	ALPL	CXCR1	CXCR2	KCNJ15	CYP4F3	MME	G0S2	SLC25A37	PDE4B	CPPED1	VNN3	S100A12	SLC22A4	BST1	DYSF	HIST1H2BC	CRISPLD2	SIGLEC5	TNFRSF10C	MGAM	CREB5	TECPR2
Plasmacytoid dendritic cells	CBX6	DAB2	DDX17	HIGD1A	IDH3A	IL3RA	MAGED1	NUCB2	OFD1	OGT	PDIA4	SERTAD2	SIRPA	TMED2	ENG	FCAR	IGF1	ITGA2B	GABARAP	GPX1	KRT23	PROK2	RALB	RETNLB	RNF141	SEC14L1	SEPX1	EMP3	CD300LF	ABTB1	KLHL21	PHRF1
Macrophages	APOC1	C1QC	CD14	CD163	CD300C	CD300E	CSF1R	F13A1	FPR3	HAMP	IL1B	LILRB4	MS4A6A	MSR1	SIGLEC1	VSIG4
Follicular helper T cells	B3GAT1	CDK5R1	PDCD1	BCL6	CD200	CD83	CD84	FGF2	GPR18	CEBPA	CECR1	CLEC10A	CLEC4A	CSF1R	CTSS	SYNM	DPP4	LRRC32	MC5R	MICA	NCAM1	NCR2	NRP1	PDCD1LG2	PDCD6	PRDX1	RAE1	RAET1E	SIGLEC7	SIGLEC9	TYRO3	CHST12	CLIC3	IVNS1ABP	LGMN
Type 1 T helper cells	CD70	TBX21	ADAM8	AHCYL2	ALCAM	B3GALNT1	BBS12	BST1	CD151	CD47	CD48	CD52	CD53	CD59	CD6	CD68	CD7	CD96	CFHR3	CHRM3	CLEC7A	COL23A1	COL4A4	COL5A3	DAB1	DLEU7	DOC2B	EMP1	F12	FURIN	GAB3	GATM	GFPT2	GPR25	GREM2	HAVCR1	HSD11B1	HUNK	IGF2	RCSD1	RYR1	SAV1	SELE	SELP	SH3KBP1	SIT1	SLC35B3	SIGLEC10	SKAP1
Type 17 T helper cells	IL17A	IL17RA	C2CD4A	C2CD4B	CA2	CCDC65	CEACAM3	IL17C	IL17F	IL17RC	IL17RE	IL23A	ILDR1	LONRF3	SH2D6	TNIP2	ABCA1	ABCB1	ADAMTS12	ANK1	ANKRD22	B3GALT2	CAMTA1	CCR9	CD40	GPR44	IFT80
Type 2 T helper cells	ASB2	CSRP2	DAPK1	DLC1	DNAJC12	DUSP6	GNAI1	LAMP3	NRP2	OSBPL1A	PDE4B	PHLDA1	PLA2G4A	RAB27B	RBMS3	RNF125	TMPRSS3	GATA3	BIRC5	CDC25C	CDC7	CENPF	CXCR6	DHFR	EVI5	GSTA4	HELLS	IL26	LAIR2
Regulatory T cell	CD72	CLEC5A	FOXP3	ITGA4	L1CAM	LIPA	LRP1	LRRC42	MARCO	MMP12	MNDA	MRC1	MS4A6A	PELO	PLEK	PRSS23	PTGIR	ST8SIA4	STAB1	CCL3L1
[truncated: 28 more columns]
